# Supplementary material for: Color preferences affect learning in zebrafish, Danio rerio
Source: Sci Rep. 2019 Oct 10;9:14531. doi: 10.1038/s41598-019-51145-5 (PMC6787237; doi:10.1038/s41598-019-51145-5)
Supplement: Supplementary file 1 — Dataset 1, Dataset 2 [file 41598_2019_51145_MOESM1_ESM.xlsx]

## Sheet: Dataset1BlueGreenAssay
FishID	Population	RewardColor	Trial	Choice
2	CB	Green	1	Blue
4	CB	Green	1	Green
6	CB	Green	1	Green
7	CB	Green	1	Green
8	CB	Green	1	Blue
9	CB	Green	1	Green
11	CB	Green	1	Blue
12	CB	Green	1	Green
13	CB	Green	1	Green
14	CB	Green	1	Green
15	CB	Green	1	Green
1	KL	Green	1	Green
2	KL	Green	1	Green
3	KL	Green	1	Green
4	KL	Green	1	Green
5	KL	Green	1	Green
6	KL	Green	1	Green
7	KL	Green	1	Green
8	KL	Green	1	Green
9	KL	Green	1	Green
10	KL	Green	1	Blue
11	KL	Green	1	Blue
12	KL	Green	1	Blue
14	KL	Green	1	Blue
2	RT	Green	1	Green
4	RT	Green	1	Green
5	RT	Green	1	Blue
6	RT	Green	1	Green
7	RT	Green	1	Blue
8	RT	Green	1	Green
10	RT	Green	1	Blue
11	RT	Green	1	Green
12	RT	Green	1	Green
13	RT	Green	1	Green
14	RT	Green	1	Blue
15	RT	Green	1	Blue
1	SN	Green	1	Green
2	SN	Green	1	Blue
3	SN	Green	1	Green
4	SN	Green	1	Green
5	SN	Green	1	Green
6	SN	Green	1	Green
7	SN	Green	1	Green
9	SN	Green	1	Green
10	SN	Green	1	Blue
11	SN	Green	1	Blue
13	SN	Green	1	Blue
14	SN	Green	1	Green
15	SN	Green	1	Blue
16	SN	Green	1	Green
2	CB	Green	2	Blue
3	CB	Green	2	Green
6	CB	Green	2	Green
7	CB	Green	2	Blue
8	CB	Green	2	Green
9	CB	Green	2	Green
11	CB	Green	2	Blue
12	CB	Green	2	Green
13	CB	Green	2	Green
14	CB	Green	2	Green
1	KL	Green	2	Blue
2	KL	Green	2	Blue
3	KL	Green	2	Green
4	KL	Green	2	Green
5	KL	Green	2	Green
6	KL	Green	2	Green
7	KL	Green	2	Green
8	KL	Green	2	Blue
9	KL	Green	2	Blue
10	KL	Green	2	Blue
11	KL	Green	2	Green
12	KL	Green	2	Green
14	KL	Green	2	Green
2	RT	Green	2	Green
4	RT	Green	2	Blue
5	RT	Green	2	Green
6	RT	Green	2	Blue
7	RT	Green	2	Green
8	RT	Green	2	Blue
10	RT	Green	2	Green
11	RT	Green	2	Green
12	RT	Green	2	Blue
13	RT	Green	2	Blue
1	SN	Green	2	Green
2	SN	Green	2	Green
3	SN	Green	2	Green
4	SN	Green	2	Green
5	SN	Green	2	Green
6	SN	Green	2	Green
7	SN	Green	2	Green
9	SN	Green	2	Blue
10	SN	Green	2	Green
11	SN	Green	2	Blue
13	SN	Green	2	Blue
14	SN	Green	2	Green
15	SN	Green	2	Green
16	SN	Green	2	Green
2	CB	Green	3	Blue
4	CB	Green	3	Green
6	CB	Green	3	Green
7	CB	Green	3	Green
8	CB	Green	3	Green
9	CB	Green	3	Green
11	CB	Green	3	Blue
12	CB	Green	3	Green
14	CB	Green	3	Blue
1	KL	Green	3	Green
2	KL	Green	3	Blue
3	KL	Green	3	Green
5	KL	Green	3	Green
6	KL	Green	3	Green
7	KL	Green	3	Green
8	KL	Green	3	Green
9	KL	Green	3	Green
10	KL	Green	3	Green
12	KL	Green	3	Green
14	KL	Green	3	Blue
2	RT	Green	3	Green
4	RT	Green	3	Green
5	RT	Green	3	Blue
6	RT	Green	3	Green
7	RT	Green	3	Blue
8	RT	Green	3	Green
10	RT	Green	3	Green
11	RT	Green	3	Green
12	RT	Green	3	Blue
13	RT	Green	3	Green
1	SN	Green	3	Green
2	SN	Green	3	Blue
3	SN	Green	3	Green
4	SN	Green	3	Green
5	SN	Green	3	Green
6	SN	Green	3	Green
7	SN	Green	3	Blue
9	SN	Green	3	Green
10	SN	Green	3	Blue
11	SN	Green	3	Blue
13	SN	Green	3	Green
14	SN	Green	3	Blue
15	SN	Green	3	Blue
16	SN	Green	3	Green
2	CB	Green	4	Blue
4	CB	Green	4	Green
6	CB	Green	4	Green
7	CB	Green	4	Green
8	CB	Green	4	Blue
9	CB	Green	4	Blue
11	CB	Green	4	Blue
14	CB	Green	4	Green
1	KL	Green	4	Blue
2	KL	Green	4	Blue
3	KL	Green	4	Green
5	KL	Green	4	Blue
6	KL	Green	4	Green
8	KL	Green	4	Blue
9	KL	Green	4	Green
10	KL	Green	4	Blue
11	KL	Green	4	Green
12	KL	Green	4	Green
14	KL	Green	4	Green
2	RT	Green	4	Green
4	RT	Green	4	Green
5	RT	Green	4	Blue
7	RT	Green	4	Green
10	RT	Green	4	Green
11	RT	Green	4	Blue
12	RT	Green	4	Green
13	RT	Green	4	Green
15	RT	Green	4	Green
1	SN	Green	4	Green
2	SN	Green	4	Green
3	SN	Green	4	Green
4	SN	Green	4	Green
5	SN	Green	4	Green
6	SN	Green	4	Green
7	SN	Green	4	Blue
9	SN	Green	4	Green
10	SN	Green	4	Green
11	SN	Green	4	Blue
13	SN	Green	4	Green
14	SN	Green	4	Green
15	SN	Green	4	Green
16	SN	Green	4	Green
2	CB	Green	5	Green
3	CB	Green	5	Blue
6	CB	Green	5	Green
7	CB	Green	5	Green
8	CB	Green	5	Blue
9	CB	Green	5	Blue
10	CB	Green	5	Green
11	CB	Green	5	Green
14	CB	Green	5	Green
15	CB	Green	5	Blue
1	KL	Green	5	Green
3	KL	Green	5	Green
5	KL	Green	5	Green
6	KL	Green	5	Blue
7	KL	Green	5	Green
8	KL	Green	5	Green
9	KL	Green	5	Green
12	KL	Green	5	Green
14	KL	Green	5	Green
2	RT	Green	5	Green
4	RT	Green	5	Green
5	RT	Green	5	Green
6	RT	Green	5	Green
7	RT	Green	5	Green
10	RT	Green	5	Green
13	RT	Green	5	Green
14	RT	Green	5	Green
15	RT	Green	5	Blue
1	SN	Green	5	Green
2	SN	Green	5	Green
3	SN	Green	5	Green
4	SN	Green	5	Green
6	SN	Green	5	Green
7	SN	Green	5	Green
9	SN	Green	5	Green
10	SN	Green	5	Blue
11	SN	Green	5	Blue
13	SN	Green	5	Blue
14	SN	Green	5	Green
16	SN	Green	5	Blue
3	CB	Green	6	Blue
6	CB	Green	6	Green
7	CB	Green	6	Green
8	CB	Green	6	Blue
9	CB	Green	6	Blue
10	CB	Green	6	Green
11	CB	Green	6	Blue
14	CB	Green	6	Green
15	CB	Green	6	Green
1	KL	Green	6	Green
3	KL	Green	6	Green
5	KL	Green	6	Green
6	KL	Green	6	Blue
7	KL	Green	6	Green
8	KL	Green	6	Green
9	KL	Green	6	Green
10	KL	Green	6	Green
12	KL	Green	6	Blue
14	KL	Green	6	Blue
4	RT	Green	6	Green
6	RT	Green	6	Green
7	RT	Green	6	Green
10	RT	Green	6	Blue
12	RT	Green	6	Blue
13	RT	Green	6	Blue
14	RT	Green	6	Green
1	SN	Green	6	Green
2	SN	Green	6	Green
3	SN	Green	6	Green
4	SN	Green	6	Green
5	SN	Green	6	Green
6	SN	Green	6	Blue
7	SN	Green	6	Green
9	SN	Green	6	Green
10	SN	Green	6	Green
11	SN	Green	6	Green
13	SN	Green	6	Blue
14	SN	Green	6	Green
16	SN	Green	6	Blue
6	CB	Green	7	Green
7	CB	Green	7	Green
8	CB	Green	7	Blue
9	CB	Green	7	Blue
10	CB	Green	7	Blue
11	CB	Green	7	Green
14	CB	Green	7	Blue
15	CB	Green	7	Green
1	KL	Green	7	Blue
3	KL	Green	7	Green
5	KL	Green	7	Green
6	KL	Green	7	Blue
7	KL	Green	7	Green
8	KL	Green	7	Blue
10	KL	Green	7	Blue
12	KL	Green	7	Green
14	KL	Green	7	Green
4	RT	Green	7	Green
5	RT	Green	7	Green
6	RT	Green	7	Green
7	RT	Green	7	Green
10	RT	Green	7	Green
12	RT	Green	7	Green
13	RT	Green	7	Green
1	SN	Green	7	Green
2	SN	Green	7	Green
3	SN	Green	7	Green
4	SN	Green	7	Blue
6	SN	Green	7	Green
7	SN	Green	7	Green
9	SN	Green	7	Green
10	SN	Green	7	Green
11	SN	Green	7	Blue
13	SN	Green	7	Green
14	SN	Green	7	Green
16	SN	Green	7	Green
6	CB	Green	8	Green
7	CB	Green	8	Green
8	CB	Green	8	Blue
9	CB	Green	8	Green
10	CB	Green	8	Blue
11	CB	Green	8	Green
15	CB	Green	8	Green
1	KL	Green	8	Green
3	KL	Green	8	Green
5	KL	Green	8	Blue
6	KL	Green	8	Green
7	KL	Green	8	Blue
8	KL	Green	8	Blue
10	KL	Green	8	Green
11	KL	Green	8	Green
12	KL	Green	8	Green
14	KL	Green	8	Green
4	RT	Green	8	Blue
6	RT	Green	8	Green
7	RT	Green	8	Green
8	RT	Green	8	Green
10	RT	Green	8	Blue
12	RT	Green	8	Blue
13	RT	Green	8	Green
1	SN	Green	8	Green
2	SN	Green	8	Green
3	SN	Green	8	Green
4	SN	Green	8	Blue
6	SN	Green	8	Blue
7	SN	Green	8	Blue
9	SN	Green	8	Green
10	SN	Green	8	Green
11	SN	Green	8	Green
13	SN	Green	8	Green
14	SN	Green	8	Green
15	SN	Green	8	Green
16	SN	Green	8	Green
16	CB	Blue	1	Green
18	CB	Blue	1	Green
19	CB	Blue	1	Blue
20	CB	Blue	1	Blue
22	CB	Blue	1	Blue
23	CB	Blue	1	Green
24	CB	Blue	1	Blue
26	CB	Blue	1	Green
28	CB	Blue	1	Blue
31	CB	Blue	1	Green
15	KL	Blue	1	Blue
16	KL	Blue	1	Green
17	KL	Blue	1	Green
18	KL	Blue	1	Green
19	KL	Blue	1	Blue
20	KL	Blue	1	Green
23	KL	Blue	1	Blue
24	KL	Blue	1	Green
25	KL	Blue	1	Green
27	KL	Blue	1	Blue
16	RT	Blue	1	Blue
17	RT	Blue	1	Green
18	RT	Blue	1	Green
19	RT	Blue	1	Blue
20	RT	Blue	1	Green
21	RT	Blue	1	Green
23	RT	Blue	1	Green
25	RT	Blue	1	Blue
26	RT	Blue	1	Green
27	RT	Blue	1	Green
28	RT	Blue	1	Green
17	SN	Blue	1	Blue
19	SN	Blue	1	Green
20	SN	Blue	1	Green
22	SN	Blue	1	Green
23	SN	Blue	1	Blue
24	SN	Blue	1	Green
25	SN	Blue	1	Green
26	SN	Blue	1	Green
28	SN	Blue	1	Blue
29	SN	Blue	1	Green
30	SN	Blue	1	Green
32	SN	Blue	1	Green
33	SN	Blue	1	Green
34	SN	Blue	1	Blue
35	SN	Blue	1	Blue
16	CB	Blue	2	Blue
18	CB	Blue	2	Green
22	CB	Blue	2	Green
23	CB	Blue	2	Green
24	CB	Blue	2	Blue
26	CB	Blue	2	Green
28	CB	Blue	2	Green
29	CB	Blue	2	Green
31	CB	Blue	2	Green
15	KL	Blue	2	Green
16	KL	Blue	2	Blue
17	KL	Blue	2	Blue
18	KL	Blue	2	Blue
19	KL	Blue	2	Blue
20	KL	Blue	2	Green
22	KL	Blue	2	Blue
23	KL	Blue	2	Green
24	KL	Blue	2	Blue
25	KL	Blue	2	Green
26	KL	Blue	2	Blue
27	KL	Blue	2	Green
17	RT	Blue	2	Blue
18	RT	Blue	2	Blue
19	RT	Blue	2	Green
20	RT	Blue	2	Green
21	RT	Blue	2	Blue
23	RT	Blue	2	Green
24	RT	Blue	2	Blue
25	RT	Blue	2	Green
26	RT	Blue	2	Green
27	RT	Blue	2	Green
28	RT	Blue	2	Blue
17	SN	Blue	2	Green
20	SN	Blue	2	Blue
22	SN	Blue	2	Green
23	SN	Blue	2	Blue
24	SN	Blue	2	Green
25	SN	Blue	2	Blue
26	SN	Blue	2	Green
28	SN	Blue	2	Green
29	SN	Blue	2	Blue
30	SN	Blue	2	Green
32	SN	Blue	2	Blue
33	SN	Blue	2	Green
35	SN	Blue	2	Green
16	CB	Blue	3	Green
18	CB	Blue	3	Blue
22	CB	Blue	3	Blue
23	CB	Blue	3	Blue
24	CB	Blue	3	Green
26	CB	Blue	3	Blue
27	CB	Blue	3	Green
28	CB	Blue	3	Green
29	CB	Blue	3	Blue
31	CB	Blue	3	Blue
15	KL	Blue	3	Green
16	KL	Blue	3	Blue
17	KL	Blue	3	Blue
18	KL	Blue	3	Green
19	KL	Blue	3	Green
20	KL	Blue	3	Green
22	KL	Blue	3	Green
23	KL	Blue	3	Green
24	KL	Blue	3	Blue
25	KL	Blue	3	Green
26	KL	Blue	3	Green
27	KL	Blue	3	Green
17	RT	Blue	3	Blue
18	RT	Blue	3	Green
19	RT	Blue	3	Green
20	RT	Blue	3	Green
21	RT	Blue	3	Blue
23	RT	Blue	3	Blue
24	RT	Blue	3	Blue
25	RT	Blue	3	Green
26	RT	Blue	3	Blue
27	RT	Blue	3	Green
28	RT	Blue	3	Blue
17	SN	Blue	3	Blue
19	SN	Blue	3	Green
20	SN	Blue	3	Green
22	SN	Blue	3	Blue
23	SN	Blue	3	Blue
24	SN	Blue	3	Green
25	SN	Blue	3	Green
26	SN	Blue	3	Green
28	SN	Blue	3	Blue
29	SN	Blue	3	Green
30	SN	Blue	3	Blue
31	SN	Blue	3	Green
32	SN	Blue	3	Green
33	SN	Blue	3	Green
34	SN	Blue	3	Green
35	SN	Blue	3	Blue
16	CB	Blue	4	Blue
18	CB	Blue	4	Blue
22	CB	Blue	4	Green
23	CB	Blue	4	Green
26	CB	Blue	4	Green
27	CB	Blue	4	Blue
28	CB	Blue	4	Blue
29	CB	Blue	4	Blue
31	CB	Blue	4	Blue
15	KL	Blue	4	Blue
16	KL	Blue	4	Green
17	KL	Blue	4	Green
18	KL	Blue	4	Blue
19	KL	Blue	4	Blue
20	KL	Blue	4	Green
22	KL	Blue	4	Blue
23	KL	Blue	4	Green
24	KL	Blue	4	Green
25	KL	Blue	4	Green
26	KL	Blue	4	Blue
27	KL	Blue	4	Blue
17	RT	Blue	4	Blue
18	RT	Blue	4	Green
19	RT	Blue	4	Green
20	RT	Blue	4	Blue
21	RT	Blue	4	Green
23	RT	Blue	4	Green
24	RT	Blue	4	Green
25	RT	Blue	4	Blue
27	RT	Blue	4	Green
28	RT	Blue	4	Green
17	SN	Blue	4	Blue
20	SN	Blue	4	Blue
22	SN	Blue	4	Green
25	SN	Blue	4	Blue
26	SN	Blue	4	Green
28	SN	Blue	4	Blue
29	SN	Blue	4	Green
30	SN	Blue	4	Green
31	SN	Blue	4	Blue
32	SN	Blue	4	Green
33	SN	Blue	4	Green
34	SN	Blue	4	Blue
35	SN	Blue	4	Blue
16	CB	Blue	5	Blue
18	CB	Blue	5	Blue
19	CB	Blue	5	Blue
22	CB	Blue	5	Green
23	CB	Blue	5	Green
26	CB	Blue	5	Blue
27	CB	Blue	5	Green
28	CB	Blue	5	Blue
29	CB	Blue	5	Blue
31	CB	Blue	5	Green
15	KL	Blue	5	Green
16	KL	Blue	5	Green
17	KL	Blue	5	Green
18	KL	Blue	5	Green
19	KL	Blue	5	Green
20	KL	Blue	5	Green
23	KL	Blue	5	Green
24	KL	Blue	5	Blue
25	KL	Blue	5	Blue
26	KL	Blue	5	Blue
27	KL	Blue	5	Blue
18	RT	Blue	5	Green
19	RT	Blue	5	Green
20	RT	Blue	5	Green
21	RT	Blue	5	Green
23	RT	Blue	5	Green
24	RT	Blue	5	Green
25	RT	Blue	5	Blue
27	RT	Blue	5	Green
28	RT	Blue	5	Green
17	SN	Blue	5	Green
20	SN	Blue	5	Green
22	SN	Blue	5	Green
23	SN	Blue	5	Blue
24	SN	Blue	5	Green
25	SN	Blue	5	Green
26	SN	Blue	5	Green
27	SN	Blue	5	Green
28	SN	Blue	5	Blue
29	SN	Blue	5	Green
30	SN	Blue	5	Green
31	SN	Blue	5	Blue
32	SN	Blue	5	Green
33	SN	Blue	5	Blue
34	SN	Blue	5	Green
35	SN	Blue	5	Blue
16	CB	Blue	6	Green
18	CB	Blue	6	Green
19	CB	Blue	6	Green
22	CB	Blue	6	Blue
23	CB	Blue	6	Green
26	CB	Blue	6	Green
27	CB	Blue	6	Green
28	CB	Blue	6	Green
29	CB	Blue	6	Green
31	CB	Blue	6	Blue
15	KL	Blue	6	Blue
16	KL	Blue	6	Green
17	KL	Blue	6	Green
18	KL	Blue	6	Green
19	KL	Blue	6	Green
20	KL	Blue	6	Green
23	KL	Blue	6	Green
24	KL	Blue	6	Green
25	KL	Blue	6	Blue
26	KL	Blue	6	Green
27	KL	Blue	6	Green
17	RT	Blue	6	Green
18	RT	Blue	6	Green
19	RT	Blue	6	Green
20	RT	Blue	6	Green
21	RT	Blue	6	Green
22	RT	Blue	6	Blue
23	RT	Blue	6	Blue
24	RT	Blue	6	Green
25	RT	Blue	6	Green
27	RT	Blue	6	Green
28	RT	Blue	6	Blue
17	SN	Blue	6	Green
21	SN	Blue	6	Green
22	SN	Blue	6	Green
23	SN	Blue	6	Green
24	SN	Blue	6	Blue
25	SN	Blue	6	Blue
26	SN	Blue	6	Green
27	SN	Blue	6	Green
28	SN	Blue	6	Blue
29	SN	Blue	6	Blue
30	SN	Blue	6	Green
31	SN	Blue	6	Blue
32	SN	Blue	6	Green
33	SN	Blue	6	Blue
34	SN	Blue	6	Green
35	SN	Blue	6	Green
16	CB	Blue	7	Green
18	CB	Blue	7	Green
22	CB	Blue	7	Blue
23	CB	Blue	7	Blue
26	CB	Blue	7	Green
27	CB	Blue	7	Green
29	CB	Blue	7	Blue
31	CB	Blue	7	Blue
15	KL	Blue	7	Green
16	KL	Blue	7	Green
17	KL	Blue	7	Green
18	KL	Blue	7	Green
19	KL	Blue	7	Green
20	KL	Blue	7	Blue
21	KL	Blue	7	Blue
23	KL	Blue	7	Green
24	KL	Blue	7	Green
25	KL	Blue	7	Green
26	KL	Blue	7	Blue
27	KL	Blue	7	Green
17	RT	Blue	7	Blue
20	RT	Blue	7	Green
21	RT	Blue	7	Green
23	RT	Blue	7	Green
24	RT	Blue	7	Green
25	RT	Blue	7	Green
27	RT	Blue	7	Blue
28	RT	Blue	7	Green
17	SN	Blue	7	Green
19	SN	Blue	7	Green
20	SN	Blue	7	Green
21	SN	Blue	7	Green
22	SN	Blue	7	Blue
23	SN	Blue	7	Blue
25	SN	Blue	7	Green
26	SN	Blue	7	Green
27	SN	Blue	7	Green
28	SN	Blue	7	Blue
29	SN	Blue	7	Green
30	SN	Blue	7	Green
31	SN	Blue	7	Blue
32	SN	Blue	7	Green
33	SN	Blue	7	Green
34	SN	Blue	7	Green
35	SN	Blue	7	Blue
16	CB	Blue	8	Blue
18	CB	Blue	8	Green
23	CB	Blue	8	Green
26	CB	Blue	8	Blue
27	CB	Blue	8	Green
29	CB	Blue	8	Green
31	CB	Blue	8	Green
15	KL	Blue	8	Blue
16	KL	Blue	8	Green
17	KL	Blue	8	Blue
18	KL	Blue	8	Green
19	KL	Blue	8	Blue
20	KL	Blue	8	Green
21	KL	Blue	8	Blue
23	KL	Blue	8	Green
24	KL	Blue	8	Blue
25	KL	Blue	8	Green
26	KL	Blue	8	Green
27	KL	Blue	8	Blue
20	RT	Blue	8	Green
21	RT	Blue	8	Green
23	RT	Blue	8	Green
24	RT	Blue	8	Green
25	RT	Blue	8	Green
27	RT	Blue	8	Green
28	RT	Blue	8	Green
17	SN	Blue	8	Green
19	SN	Blue	8	Blue
21	SN	Blue	8	Blue
22	SN	Blue	8	Blue
25	SN	Blue	8	Blue
26	SN	Blue	8	Green
27	SN	Blue	8	Blue
28	SN	Blue	8	Blue
29	SN	Blue	8	Green
30	SN	Blue	8	Green
31	SN	Blue	8	Green
32	SN	Blue	8	Green
33	SN	Blue	8	Blue
34	SN	Blue	8	Green
35	SN	Blue	8	Green

## Sheet: Dataset2RedGreenAssay
FishID	Population	Session	RewardColor	Choice
1	CB	Associative	Red	Green
1	KL	Associative	Green	Red
1	SN	Associative	Red	Red
1	RT	Associative	Green	Green
2	CB	Associative	Green	Green
2	KL	Associative	Red	Red
2	SN	Associative	Green	Red
2	RT	Associative	Red	Green
3	CB	Associative	Red	Green
3	KL	Associative	Green	Red
3	SN	Associative	Red	Red
3	RT	Associative	Green	Red
4	CB	Associative	Green	Red
4	KL	Associative	Red	Red
4	SN	Associative	Green	Green
4	RT	Associative	Red	Green
5	CB	Associative	Red	Red
5	KL	Associative	Green	Green
5	SN	Associative	Red	Red
5	RT	Associative	Green	Red
6	CB	Associative	Green	Green
6	KL	Associative	Red	Green
6	SN	Associative	Green	Green
6	RT	Associative	Red	Red
7	CB	Associative	Red	Red
7	KL	Associative	Green	Green
7	SN	Associative	Green	Green
8	CB	Associative	Green	Green
8	KL	Associative	Red	Green
8	SN	Associative	Red	Red
8	RT	Associative	Green	Green
9	KL	Associative	Green	Green
9	SN	Associative	Red	Red
9	RT	Associative	Green	Red
10	CB	Associative	Green	Red
10	KL	Associative	Red	Green
10	SN	Associative	Green	Green
10	RT	Associative	Red	Red
11	CB	Associative	Red	Red
11	KL	Associative	Green	Red
11	SN	Associative	Red	Red
11	RT	Associative	Green	Green
12	CB	Associative	Green	Green
12	KL	Associative	Red	Red
12	SN	Associative	Green	Red
12	RT	Associative	Red	Red
13	KL	Associative	Green	Red
13	SN	Associative	Red	Green
13	RT	Associative	Green	Red
14	KL	Associative	Red	Red
14	SN	Associative	Green	Red
14	RT	Associative	Red	Green
15	KL	Associative	Green	Red
15	SN	Associative	Red	Red
15	RT	Associative	Green	Green
16	CB	Associative	Green	Green
16	KL	Associative	Red	Red
16	SN	Associative	Green	Green
16	RT	Associative	Red	Red
17	CB	Associative	Red	Green
17	KL	Associative	Green	Red
17	RT	Associative	Green	Green
18	CB	Associative	Green	Green
18	RT	Associative	Red	Red
19	RT	Associative	Green	Green
20	RT	Associative	Red	Green
1	CB	Reversal	Green	Red
1	KL	Reversal	Red	Green
1	SN	Reversal	Green	Red
1	RT	Reversal	Red	Green
2	CB	Reversal	Red	Red
2	KL	Reversal	Green	Red
2	SN	Reversal	Red	Red
2	RT	Reversal	Green	Red
3	CB	Reversal	Green	Green
3	SN	Reversal	Green	Red
3	RT	Reversal	Red	Green
4	CB	Reversal	Red	Red
4	KL	Reversal	Green	Red
4	SN	Reversal	Red	Red
4	RT	Reversal	Green	Red
5	CB	Reversal	Green	Green
5	KL	Reversal	Red	Red
5	SN	Reversal	Green	Red
5	RT	Reversal	Red	Green
6	CB	Reversal	Red	Red
6	KL	Reversal	Green	Red
6	SN	Reversal	Red	Red
6	RT	Reversal	Green	Green
7	CB	Reversal	Green	Green
7	KL	Reversal	Red	Red
7	SN	Reversal	Red	Green
7	RT	Reversal	Green	Red
8	CB	Reversal	Red	Green
8	KL	Reversal	Green	Red
8	SN	Reversal	Green	Red
8	RT	Reversal	Red	Green
9	KL	Reversal	Red	Red
9	SN	Reversal	Green	Red
9	RT	Reversal	Red	Red
10	CB	Reversal	Red	Red
10	KL	Reversal	Green	Red
10	SN	Reversal	Red	Red
10	RT	Reversal	Green	Green
11	CB	Reversal	Green	Red
11	KL	Reversal	Red	Red
11	SN	Reversal	Green	Red
11	RT	Reversal	Red	Red
12	KL	Reversal	Green	Red
12	SN	Reversal	Red	Red
12	RT	Reversal	Green	Red
13	CB	Reversal	Green	Green
13	KL	Reversal	Red	Red
13	SN	Reversal	Green	Green
13	RT	Reversal	Red	Green
14	KL	Reversal	Green	Red
14	SN	Reversal	Red	Green
14	RT	Reversal	Green	Green
15	KL	Reversal	Red	Green
15	SN	Reversal	Green	Red
15	RT	Reversal	Red	Red
16	CB	Reversal	Red	Red
16	KL	Reversal	Green	Red
16	SN	Reversal	Red	Green
16	RT	Reversal	Green	Red
17	KL	Reversal	Red	Red
17	RT	Reversal	Red	Red
18	CB	Reversal	Red	Green
18	KL	Reversal	Green	Red
18	RT	Reversal	Green	Green
19	RT	Reversal	Red	Green
20	RT	Reversal	Green	Red
